# Supplementary material for: Quo Vadis Temporomandibular Disorders? By 2050, the Global Prevalence of TMD May Approach 44%
Source: J Clin Med. 2025 Jun 20;14(13):4414. doi: 10.3390/jcm14134414 (PMC12249499; doi:10.3390/jcm14134414)
Supplement: Supplementary file 1 [file jcm-14-04414-s001.zip]

Archive with 4 entries (4 files):
- Supplementary Material S1 – Exported Data.pdf
- Supplementary Material S2 - Analysis of the Impact of Urbanisation on TMD Prevalence.pdf
- Supplementary Material S3 – Annual Growth Model.pdf
- Supplementary Material S4 – Detailed Results.pdf
